# Supplementary material for: The Epigenetic Reader Protein SP140 Regulates Dendritic Cell Activation, Maturation and Tolerogenic Potential
Source: Curr Issues Mol Biol. 2023 May 11;45(5):4228–45. doi: 10.3390/cimb45050269 (PMC10217447; doi:10.3390/cimb45050269)
Supplement: Supplementary file 1 [file cimb-45-00269-s001.zip]

Archive with 1 entries (1 files):
- cimb-2377740-supplementary.pdf
